# Supplementary material for: The Pectin Lyases in Arabidopsis thaliana: Evolution, Selection and Expression Profiles
Source: PLoS One. 2012 Oct 9;7(10):e46944. doi: 10.1371/journal.pone.0046944 (PMC3467278; doi:10.1371/journal.pone.0046944)
Supplement: Table S3 — Pectin lyase-interacting proteins identified by using the BAR Arabidopsis Interactions Viewer and their functional categories. (XLS) [file pone.0046944.s006.xls]

## Sheet: ArabidopsisInteractions_403074
Protein 1	Protein 2	Interolog Confidence Value	Interolog Confidence	Pearson Correlation Coefficient	BIND/PubMed record	Protein 1 Subcellular Localisation	Protein 2 Subcellular Localisation	Protein1 Annotation	Protein2 Annotation	Saccharomyces cerevisiae	Saccharomyces pombe		Worm	Fly	Human	Mouse	E.coli	Total hits	Number of species
At1g02460	At4g26840	1	Low	0.333	PubMedID:17675552	N/A	nucleus	Pectin lyase-like superfamily protein	ATSUMO1_SUM1_SUMO 1_SUMO1__small ubiquitin-like modifier 1	1	0	0	0	0	0	0	1	1
At1g02790	At1g01010	N/A	N/A	-0.067	MindID:142	extracellular	N/A	PGA4__polygalacturonase 4	ANAC001_NAC001__NAC domain containing protein 1	0	0	0	0	0	0	0	0	0
At1g02790	At5g37450	N/A	N/A	-0.025	MindID:83	extracellular	N/A	PGA4__polygalacturonase 4	Leucine-rich repeat protein kinase family protein	0	0	0	0	0	0	0	0	0
At1g02790	At5g46330	N/A	N/A	-0.077	MindID:358	extracellular	plasma membrane	PGA4__polygalacturonase 4	FLS2__Leucine-rich receptor-like protein kinase family protein	0	0	0	0	0	0	0	0	0
At1g05650	At1g07930	1	Low	0.223	PubMedID:17675552	N/A	vacuole;nucleus;mitochondrion	Pectin lyase-like superfamily protein	GTP binding Elongation factor Tu family protein	1	0	0	0	0	0	0	1	1
At1g05650	At1g15210	1	Low	0.641	PubMedID:17675552	N/A	plastid;plasma membrane	Pectin lyase-like superfamily protein	ATPDR7_PDR7__pleiotropic drug resistance 7	1	0	0	0	0	0	0	1	1
At1g05650	At1g20696	1	Low	0.188	PubMedID:17675552	N/A	N/A	Pectin lyase-like superfamily protein	HMGB3_NFD03_NFD3__high mobility group B3	1	0	0	0	0	0	0	1	1
At1g05650	At1g22300	1	Low	0.546	PubMedID:17675552	N/A	plasma membrane;plastid	Pectin lyase-like superfamily protein	14-3-3EPSILON_GF14 EPSILON_GRF10__general regulatory factor 10	1	0	0	0	0	0	0	1	1
At1g05650	At1g22780	1	Low	0.364	PubMedID:17675552	N/A	vacuole;plasma membrane	Pectin lyase-like superfamily protein	PFL_PFL1_RPS18A__Ribosomal protein S13/S18 family	1	0	0	0	0	0	0	1	1
At1g05650	At1g27840	1	Low	N/A	PubMedID:17675552	N/A	N/A	Pectin lyase-like superfamily protein	ATCSA-1__Transducin/WD40 repeat-like superfamily protein	1	0	0	0	0	0	0	1	1
At1g05650	At1g34580	1	Low	0.025	PubMedID:17675552	N/A	N/A	Pectin lyase-like superfamily protein	Major facilitator superfamily protein	1	0	0	0	0	0	0	1	1
At1g05650	At1g50310	1	Low	0.027	PubMedID:17675552	N/A	plasma membrane	Pectin lyase-like superfamily protein	ATSTP9_STP9__sugar transporter 9	1	0	0	0	0	0	0	1	1
At1g05650	At1g71280	1	Low	0.209	PubMedID:17675552	N/A	N/A	Pectin lyase-like superfamily protein	DEA(D/H)-box RNA helicase family protein	1	0	0	0	0	0	0	1	1
At1g05650	At1g76720	1	Low	0.045	PubMedID:17675552	N/A	N/A	Pectin lyase-like superfamily protein	eukaryotic translation initiation factor 2 (eIF-2) family protein	1	0	0	0	0	0	0	1	1
At1g05650	At2g13650	1	Low	0.394	PubMedID:17675552	N/A	golgi	Pectin lyase-like superfamily protein	GONST1__golgi nucleotide sugar transporter 1	1	0	0	0	0	0	0	1	1
At1g05650	At2g19860	1	Low	0.13	PubMedID:17675552	N/A	unclear;mitochondrion;plastid	Pectin lyase-like superfamily protein	ATHXK2_HXK2__hexokinase 2	1	0	0	0	0	0	0	1	1
At1g05650	At2g24040	1	Low	0.374	PubMedID:17675552	N/A	unclear	Pectin lyase-like superfamily protein	Low temperature and salt responsive protein family	1	0	0	0	0	0	0	1	1
At1g05650	At2g29390	1	Low	0.397	PubMedID:17675552	N/A	N/A	Pectin lyase-like superfamily protein	ATSMO2_SMO2-2__sterol 4-alpha-methyl-oxidase 2-2	1	0	0	0	0	0	0	1	1
At1g05650	At2g31020	1	Low	0.569	PubMedID:17675552	N/A	N/A	Pectin lyase-like superfamily protein	ORP1A__OSBP(oxysterol binding protein)-related protein 1A	1	0	0	0	0	0	0	1	1
At1g05650	At2g46860	1	Low	0.046	PubMedID:17675552	N/A	N/A	Pectin lyase-like superfamily protein	AtPPa3_PPa3__pyrophosphorylase 3	1	0	0	0	0	0	0	1	1
At1g05650	At3g06040	1	Low	0.328	PubMedID:17675552	N/A	plastid	Pectin lyase-like superfamily protein	Ribosomal protein L12/ ATP-dependent Clp protease adaptor protein ClpS family protein	1	0	0	0	0	0	0	1	1
At1g05650	At3g12690	1	Low	0.059	PubMedID:17675552	N/A	N/A	Pectin lyase-like superfamily protein	AGC1.5__AGC kinase 1.5	1	0	0	0	0	0	0	1	1
At1g05650	At3g13445	1	Low	0.3	PubMedID:17675552	N/A	nucleus	Pectin lyase-like superfamily protein	TBP1_TFIID-1__TATA binding protein 1	1	0	0	0	0	0	0	1	1
At1g05650	At3g19980	1	Low	0.279	PubMedID:17675552	N/A	unclear;nucleus	Pectin lyase-like superfamily protein	ATFYPP3_EMB2736_FYPP3_STPP__flower-specific; phytochrome-associated protein phosphatase 3	1	0	0	0	0	0	0	1	1
At1g05650	At3g52390	1	Low	0.4	PubMedID:17675552	N/A	N/A	Pectin lyase-like superfamily protein	TatD related DNase	1	0	0	0	0	0	0	1	1
At1g05650	At3g52580	1	Low	0.35	PubMedID:17675552	N/A	cytosol	Pectin lyase-like superfamily protein	Ribosomal protein S11 family protein	1	0	0	0	0	0	0	1	1
At1g05650	At4g17770	1	Low	0.285	PubMedID:17675552	N/A	N/A	Pectin lyase-like superfamily protein	ATTPS5_TPS5_TPS5__trehalose phosphatase/synthase 5	1	0	0	0	0	0	0	1	1
At1g05650	At5g09390	1	Low	0.25	PubMedID:17675552	N/A	N/A	Pectin lyase-like superfamily protein	CD2-binding protein-related	1	0	0	0	0	0	0	1	1
At1g05650	At5g19660	1	Low	0.348	PubMedID:17675552	N/A	N/A	Pectin lyase-like superfamily protein	ATS1P_ATSBT6.1_S1P__SITE-1 protease	1	0	0	0	0	0	0	1	1
At1g05650	At5g43370	1	Low	0.586	PubMedID:17675552	N/A	plasma membrane	Pectin lyase-like superfamily protein	APT1_PHT1;2_PHT2__phosphate transporter 2	1	0	0	0	0	0	0	1	1
At1g05650	At5g44500	1	Low	0.26	PubMedID:17675552	N/A	nucleus	Pectin lyase-like superfamily protein	Small nuclear ribonucleoprotein family protein	1	0	0	0	0	0	0	1	1
At1g05650	At5g47880	1	Low	0.285	PubMedID:17675552	N/A	cytosol	Pectin lyase-like superfamily protein	ERF1-1__eukaryotic release factor 1-1	1	0	0	0	0	0	0	1	1
At1g05650	At5g60390	1	Low	0.223	PubMedID:17675552	N/A	nucleus;cytosol;plasma membrane;mitochondrion	Pectin lyase-like superfamily protein	GTP binding Elongation factor Tu family protein	1	0	0	0	0	0	0	1	1
At1g05660	At1g05785	1	Low	N/A	PubMedID:17675552	N/A	N/A	Pectin lyase-like superfamily protein	Got1/Sft2-like vescicle transport protein family	1	0	0	0	0	0	0	1	1
At1g05660	At1g07340	1	Low	0.05	PubMedID:17675552	N/A	N/A	Pectin lyase-like superfamily protein	ATSTP2_STP2__sugar transporter 2	1	0	0	0	0	0	0	1	1
At1g05660	At1g10070	1	Low	0.064	PubMedID:17675552	N/A	plastid	Pectin lyase-like superfamily protein	ATBCAT-2_BCAT-2__branched-chain amino acid transaminase 2	1	0	0	0	0	0	0	1	1
At1g05660	At1g20760	1	Low	0.334	PubMedID:17675552	N/A	plasma membrane	Pectin lyase-like superfamily protein	Calcium-binding EF hand family protein	1	0	0	0	0	0	0	1	1
At1g05660	At1g25260	5	Medium	0.351	PubMedID:17675552	N/A	N/A	Pectin lyase-like superfamily protein	Ribosomal protein L10 family protein	5	0	0	0	0	0	0	5	1
At1g05660	At1g27320	16	High	0.156	PubMedID:17675552	N/A	N/A	Pectin lyase-like superfamily protein	AHK3_HK3__histidine kinase 3	8	0	0	0	0	0	0	8	1
At1g05660	At1g31780	4	Medium	0.396	PubMedID:17675552	N/A	vacuole;golgi	Pectin lyase-like superfamily protein	CONTAINS InterPro DOMAIN/s: Conserved oligomeric complex COG6 (InterPro:IPR010490); Has 384 Blast hits to 379 proteins in 190 species: Archae - 0; Bacteria - 4; Metazoa - 151; Fungi - 156; Plants - 42; Viruses - 0; Other Eukaryotes - 31 (source: NCBI BLink).	4	0	0	0	0	0	0	4	1
At1g05660	At1g73230	4	Medium	0.344	PubMedID:17675552	N/A	plasma membrane;nucleus	Pectin lyase-like superfamily protein	Nascent polypeptide-associated complex NAC	4	0	0	0	0	0	0	4	1
At1g05660	At1g76040	6	Medium	0.188	PubMedID:17675552	N/A	nucleus;cytosol;vacuole;plasma membrane	Pectin lyase-like superfamily protein	CPK29__calcium-dependent protein kinase 29	6	0	0	0	0	0	0	6	1
At1g05660	At2g03160	1	Low	0.262	PubMedID:17675552	N/A	N/A	Pectin lyase-like superfamily protein	ASK19_SK19__SKP1-like 19	1	0	0	0	0	0	0	1	1
At1g05660	At2g29100	N/A	N/A	0.081	MindID:16157	N/A	unclear	Pectin lyase-like superfamily protein	ATGLR2.9_GLR2.9_GLR2.9__glutamate receptor 2.9	0	0	0	0	0	0	0	0	0
At1g05660	At2g29540	1	Low	0.262	PubMedID:17675552	N/A	nucleus	Pectin lyase-like superfamily protein	ATRPAC14_ATRPC14_RPC14__RNApolymerase 14 kDa subunit	1	0	0	0	0	0	0	1	1
At1g05660	At2g30390	1	Low	-0.196	PubMedID:17675552	N/A	plastid	Pectin lyase-like superfamily protein	ATFC-II_FC-II_FC2__ferrochelatase 2	1	0	0	0	0	0	0	1	1
At1g05660	At2g31020	1	Low	0.569	PubMedID:17675552	N/A	N/A	Pectin lyase-like superfamily protein	ORP1A__OSBP(oxysterol binding protein)-related protein 1A	1	0	0	0	0	0	0	1	1
At1g05660	At2g34980	6	Medium	0.231	PubMedID:17675552	N/A	N/A	Pectin lyase-like superfamily protein	SETH1__phosphatidylinositolglycan synthase family protein	6	0	0	0	0	0	0	6	1
At1g05660	At2g36530	3	Medium	0.513	PubMedID:17675552	N/A	vacuole;plasma membrane;cytosol;nucleus	Pectin lyase-like superfamily protein	ENO2_LOS2__Enolase	3	0	0	0	0	0	0	3	1
At1g05660	At2g40290	12	High	0.315	PubMedID:17675552	N/A	nucleus	Pectin lyase-like superfamily protein	Eukaryotic translation initiation factor 2 subunit 1	6	0	0	0	0	0	0	6	1
At1g05660	At2g44350	5	Medium	0.564	PubMedID:17675552	N/A	plastid;mitochondrion;mitochondria	Pectin lyase-like superfamily protein	ATCS_CSY4__Citrate synthase family protein	5	0	0	0	0	0	0	5	1
At1g05660	At2g46070	33	High	-0.113	PubMedID:17675552	N/A	N/A	Pectin lyase-like superfamily protein	ATMPK12_MAPK12_MPK12__mitogen-activated protein kinase 12	11	0	0	0	0	0	0	11	1
At1g05660	At2g46500	N/A	N/A	0.022	MindID:14735	N/A	N/A	Pectin lyase-like superfamily protein	ATPI4K GAMMA 4_PI4K GAMMA 4_UBDK GAMMA 4__phosphoinositide 4-kinase gamma 4	0	0	0	0	0	0	0	0	0
At1g05660	At3g01280	1	Low	0.483	PubMedID:17675552	N/A	vacuole;unclear;plastid;plasma membrane;mitochondrion;mitochondria	Pectin lyase-like superfamily protein	ATVDAC1_VDAC1__voltage dependent anion channel 1	1	0	0	0	0	0	0	1	1
At1g05660	At3g09440	1	Low	0.006	PubMedID:17675552	N/A	vacuole;plasma membrane;nucleus;cytosol	Pectin lyase-like superfamily protein	Heat shock protein 70 (Hsp 70) family protein	1	0	0	0	0	0	0	1	1
At1g05660	At3g18660	36	High	0.043	PubMedID:17675552	N/A	N/A	Pectin lyase-like superfamily protein	GUX1_PGSIP1__plant glycogenin-like starch initiation protein 1	12	0	0	0	0	0	0	12	1
At1g05660	At3g23340	1	Low	0.12	PubMedID:17675552	N/A	unclear	Pectin lyase-like superfamily protein	ckl10__casein kinase I-like 10	1	0	0	0	0	0	0	1	1
At1g05660	At3g23940	27	High	0.248	PubMedID:17675552	N/A	plastid	Pectin lyase-like superfamily protein	dehydratase family	9	0	0	0	0	0	0	9	1
At1g05660	At3g52250	3	Medium	N/A	PubMedID:17675552	N/A	nucleus	Pectin lyase-like superfamily protein	Duplicated homeodomain-like superfamily protein	3	0	0	0	0	0	0	3	1
At1g05660	At3g62870	1	Low	0.32	PubMedID:17675552	N/A	vacuole;cytosol	Pectin lyase-like superfamily protein	Ribosomal protein L7Ae/L30e/S12e/Gadd45 family protein	1	0	0	0	0	0	0	1	1
At1g05660	At4g01010	N/A	N/A	-0.05	MindID:15281	N/A	plasma membrane	Pectin lyase-like superfamily protein	ATCNGC13_CNGC13__cyclic nucleotide-gated channel 13	0	0	0	0	0	0	0	0	0
At1g05660	At4g17510	1	Low	0.37	PubMedID:17675552	N/A	N/A	Pectin lyase-like superfamily protein	UCH3__ubiquitin C-terminal hydrolase 3	1	0	0	0	0	0	0	1	1
At1g05660	At4g19690	1	Low	0.441	PubMedID:17675552	N/A	plasma membrane	Pectin lyase-like superfamily protein	ATIRT1_IRT1__iron-regulated transporter 1	1	0	0	0	0	0	0	1	1
At1g05660	At4g19880	1	Low	0.578	PubMedID:17675552	N/A	N/A	Pectin lyase-like superfamily protein	Glutathione S-transferase family protein	1	0	0	0	0	0	0	1	1
At1g05660	At4g25910	1	Low	-0.153	PubMedID:17675552	N/A	plastid	Pectin lyase-like superfamily protein	ATCNFU3_NFU3__NFU domain protein 3	1	0	0	0	0	0	0	1	1
At1g05660	At4g34430	12	High	0.152	PubMedID:17675552	N/A	nucleus	Pectin lyase-like superfamily protein	ATSWI3D_CHB3__DNA-binding family protein	6	0	0	0	0	0	0	6	1
At1g05660	At4g36590	3	Medium	0.135	PubMedID:17675552	N/A	nucleus	Pectin lyase-like superfamily protein	MADS-box transcription factor family protein	3	0	0	0	0	0	0	3	1
At1g05660	At5g01640	16	High	N/A	PubMedID:17675552	N/A	N/A	Pectin lyase-like superfamily protein	PRA1.B5__prenylated RAB acceptor 1.B5	8	0	0	0	0	0	0	8	1
At1g05660	At5g13010	12	High	0.256	PubMedID:17675552	N/A	N/A	Pectin lyase-like superfamily protein	EMB3011__RNA helicase family protein	6	0	0	0	0	0	0	6	1
At1g05660	At5g17310	1	Low	0.013	PubMedID:17675552	N/A	plasma membrane;cytosol	Pectin lyase-like superfamily protein	AtUGP2_UGP2__UDP-glucose pyrophosphorylase 2	1	0	0	0	0	0	0	1	1
At1g05660	At5g19450	1	Low	0.323	PubMedID:17675552	N/A	plasma membrane	Pectin lyase-like superfamily protein	CDPK19_CPK8__calcium-dependent protein kinase 19	1	0	0	0	0	0	0	1	1
At1g05660	At5g23450	N/A	N/A	-0.009	MindID:15350	N/A	plasma membrane	Pectin lyase-like superfamily protein	ATLCBK1_LCBK1__long-chain base (LCB) kinase 1	0	0	0	0	0	0	0	0	0
At1g05660	At5g25030	4	Medium	N/A	PubMedID:17675552	N/A	N/A	Pectin lyase-like superfamily protein	Domain of unknown function (DUF2431)	4	0	0	0	0	0	0	4	1
At1g05660	At5g26250	1	Low	0.262	PubMedID:17675552	N/A	N/A	Pectin lyase-like superfamily protein	Major facilitator superfamily protein	1	0	0	0	0	0	0	1	1
At1g05660	At5g37830	12	High	0.383	PubMedID:17675552	N/A	N/A	Pectin lyase-like superfamily protein	OXP1__oxoprolinase 1	6	0	0	0	0	0	0	6	1
At1g05660	At5g44830	2	Medium	0.277	PubMedID:17675552	N/A	N/A	Pectin lyase-like superfamily protein	Pectin lyase-like superfamily protein	2	0	0	0	0	0	0	2	1
At1g05660	At5g59850	5	Medium	0.335	PubMedID:17675552	N/A	N/A	Pectin lyase-like superfamily protein	Ribosomal protein S8 family protein	5	0	0	0	0	0	0	5	1
At1g23460	At1g04750	1	Low	0.068	PubMedID:17675552	N/A	plasma membrane;unclear	Pectin lyase-like superfamily protein	AT VAMP7B_ATVAMP721_VAMP721_VAMP7B__vesicle-associated membrane protein 721	1	0	0	0	0	0	0	1	1
At1g23460	At1g19750	1	Low	N/A	PubMedID:17675552	N/A	N/A	Pectin lyase-like superfamily protein	Transducin/WD40 repeat-like superfamily protein	1	0	0	0	0	0	0	1	1
At1g23460	At1g20260	1	Low	-0.014	PubMedID:17675552	N/A	vacuole;plastid	Pectin lyase-like superfamily protein	ATPase; V1 complex; subunit B protein	1	0	0	0	0	0	0	1	1
At1g23460	At1g20693	1	Low	0.02	PubMedID:17675552	N/A	N/A	Pectin lyase-like superfamily protein	HMG BETA 1_HMGB2_NFD02_NFD2__high mobility group B2	1	0	0	0	0	0	0	1	1
At1g23460	At1g21700	1	Low	-0.126	PubMedID:17675552	N/A	nucleus	Pectin lyase-like superfamily protein	ATSWI3C_CHB4_SWI3C__SWITCH/sucrose nonfermenting 3C	1	0	0	0	0	0	0	1	1
At1g23460	At1g25155	1	Low	0.032	PubMedID:17675552	N/A	N/A	Pectin lyase-like superfamily protein	Glutamine amidotransferase type 1 family protein	1	0	0	0	0	0	0	1	1
At1g23460	At1g26160	1	Low	-0.33	PubMedID:17675552	N/A	plastid	Pectin lyase-like superfamily protein	Metal-dependent phosphohydrolase	1	0	0	0	0	0	0	1	1
At1g23460	At1g52500	4	Medium	0.054	PubMedID:17675552	N/A	N/A	Pectin lyase-like superfamily protein	ATFPG-1_ATFPG-2_ATMMH-1_ATMMH-2_FPG-1_FPG-2_MMH-1_MMH-2__MUTM homolog-1	2	0	0	0	0	0	0	2	1
At1g23460	At1g55920	1	Low	0.187	PubMedID:17675552	N/A	plastid;nucleus	Pectin lyase-like superfamily protein	ATSERAT2;1_SAT1_SAT5_SERAT2;1__serine acetyltransferase 2;1	1	0	0	0	0	0	0	1	1
At1g23460	At1g74710	1	Low	-0.068	PubMedID:17675552	N/A	plastid;nucleus	Pectin lyase-like superfamily protein	ATICS1_EDS16_ICS1_SID2__ADC synthase superfamily protein	1	0	0	0	0	0	0	1	1
At1g23460	At1g76300	1	Low	-0.073	PubMedID:17675552	N/A	nucleus	Pectin lyase-like superfamily protein	SmD3__snRNP core protein SMD3	1	0	0	0	0	0	0	1	1
At1g23460	At1g78770	4	Medium	-0.052	PubMedID:17675552	N/A	N/A	Pectin lyase-like superfamily protein	APC6__anaphase promoting complex 6	2	0	0	0	0	0	0	2	1
At1g23460	At1g80050	4	Medium	0.042	PubMedID:17675552	N/A	plasma membrane;cytosol	Pectin lyase-like superfamily protein	APT2_ATAPT2_PHT1.1__adenine phosphoribosyl transferase 2	2	0	0	0	0	0	0	2	1
At1g23460	At2g01600	1	Low	0.181	PubMedID:17675552	N/A	N/A	Pectin lyase-like superfamily protein	ENTH/ANTH/VHS superfamily protein	1	0	0	0	0	0	0	1	1
At1g23460	At2g01630	1	Low	-0.066	PubMedID:17675552	N/A	plasma membrane;extracellular	Pectin lyase-like superfamily protein	O-Glycosyl hydrolases family 17 protein	1	0	0	0	0	0	0	1	1
At1g23460	At2g05840	1	Low	0.221	PubMedID:17675552	N/A	nucleus;cytosol	Pectin lyase-like superfamily protein	PAA2__20S proteasome subunit PAA2	1	0	0	0	0	0	0	1	1
At1g23460	At2g17500	1	Low	0.097	PubMedID:17675552	N/A	N/A	Pectin lyase-like superfamily protein	Auxin efflux carrier family protein	1	0	0	0	0	0	0	1	1
At1g23460	At2g19980	1	Low	-0.062	PubMedID:17675552	N/A	extracellular	Pectin lyase-like superfamily protein	CAP (Cysteine-rich secretory proteins; Antigen 5; and Pathogenesis-related 1 protein) superfamily protein	1	0	0	0	0	0	0	1	1
At1g23460	At2g38490	1	Low	-0.072	PubMedID:17675552	N/A	N/A	Pectin lyase-like superfamily protein	CIPK22_SnRK3.19__CBL-interacting protein kinase 22	1	0	0	0	0	0	0	1	1
At1g23460	At2g41380	2	Medium	0.275	PubMedID:17675552	N/A	mitochondria	Pectin lyase-like superfamily protein	S-adenosyl-L-methionine-dependent methyltransferases superfamily protein	2	0	0	0	0	0	0	2	1
At1g23460	At2g43030	1	Low	-0.182	PubMedID:17675552	N/A	plastid	Pectin lyase-like superfamily protein	Ribosomal protein L3 family protein	1	0	0	0	0	0	0	1	1
At1g23460	At2g48100	1	Low	-0.073	PubMedID:17675552	N/A	N/A	Pectin lyase-like superfamily protein	Exonuclease family protein	1	0	0	0	0	0	0	1	1
At1g23460	At3g09640	1	Low	0.134	PubMedID:17675552	N/A	N/A	Pectin lyase-like superfamily protein	APX1B_APX2__ascorbate peroxidase 2	1	0	0	0	0	0	0	1	1
At1g23460	At3g09820	1	Low	0.041	PubMedID:17675552	N/A	plastid;plasma membrane	Pectin lyase-like superfamily protein	ADK1_ATADK1__adenosine kinase 1	1	0	0	0	0	0	0	1	1
At1g23460	At3g13445	1	Low	-0.012	PubMedID:17675552	N/A	nucleus	Pectin lyase-like superfamily protein	TBP1_TFIID-1__TATA binding protein 1	1	0	0	0	0	0	0	1	1
At1g23460	At3g18660	1	Low	0.451	PubMedID:17675552	N/A	N/A	Pectin lyase-like superfamily protein	GUX1_PGSIP1__plant glycogenin-like starch initiation protein 1	1	0	0	0	0	0	0	1	1
At1g23460	At3g22290	1	Low	-0.078	PubMedID:17675552	N/A	N/A	Pectin lyase-like superfamily protein	Endoplasmic reticulum vesicle transporter protein	1	0	0	0	0	0	0	1	1
At1g23460	At3g22890	2	Medium	0.246	PubMedID:17675552	N/A	plastid;plasma membrane	Pectin lyase-like superfamily protein	APS1__ATP sulfurylase 1	2	0	0	0	0	0	0	2	1
At1g23460	At3g23940	1	Low	-0.162	PubMedID:17675552	N/A	plastid	Pectin lyase-like superfamily protein	dehydratase family	1	0	0	0	0	0	0	1	1
At1g23460	At3g26690	1	Low	0.215	PubMedID:17675552	N/A	N/A	Pectin lyase-like superfamily protein	ATNUDT13_ATNUDX13_NUDX13__nudix hydrolase homolog 13	1	0	0	0	0	0	0	1	1
At1g23460	At3g45240	1	Low	0.115	PubMedID:17675552	N/A	N/A	Pectin lyase-like superfamily protein	ATSNAK2_GRIK1__geminivirus rep interacting kinase 1	1	0	0	0	0	0	0	1	1
At1g23460	At3g52250	1	Low	N/A	PubMedID:17675552	N/A	nucleus	Pectin lyase-like superfamily protein	Duplicated homeodomain-like superfamily protein	1	0	0	0	0	0	0	1	1
At1g23460	At3g59540	4	Medium	0.036	PubMedID:17675552	N/A	N/A	Pectin lyase-like superfamily protein	Ribosomal L38e protein family	2	0	0	0	0	0	0	2	1
At1g23460	At3g62770	1	Low	N/A	PubMedID:17675552	N/A	N/A	Pectin lyase-like superfamily protein	AtATG18a__Transducin/WD40 repeat-like superfamily protein	1	0	0	0	0	0	0	1	1
At1g23460	At3g62870	1	Low	-0.06	PubMedID:17675552	N/A	vacuole;cytosol	Pectin lyase-like superfamily protein	Ribosomal protein L7Ae/L30e/S12e/Gadd45 family protein	1	0	0	0	0	0	0	1	1
At1g23460	At4g13020	1	Low	0.066	PubMedID:17675552	N/A	N/A	Pectin lyase-like superfamily protein	MHK__Protein kinase superfamily protein	1	0	0	0	0	0	0	1	1
At1g23460	At4g16660	1	Low	0.085	PubMedID:17675552	N/A	vacuole;plastid	Pectin lyase-like superfamily protein	heat shock protein 70 (Hsp 70) family protein	1	0	0	0	0	0	0	1	1
At1g23460	At4g18800	1	Low	-0.165	PubMedID:17675552	N/A	plasma membrane	Pectin lyase-like superfamily protein	ATHSGBP_ATRAB11B_ATRABA1D_RABA1d__RAB GTPase homolog A1D	1	0	0	0	0	0	0	1	1
At1g23460	At4g18880	1	Low	0.09	PubMedID:17675552	N/A	nucleus	Pectin lyase-like superfamily protein	AT-HSFA4A_HSF A4A__heat shock transcription factor A4A	1	0	0	0	0	0	0	1	1
At1g23460	At4g20400	1	Low	-0.114	PubMedID:17675552	N/A	nucleus	Pectin lyase-like superfamily protein	JMJ14_PKDM7B__JUMONJI 14	1	0	0	0	0	0	0	1	1
At1g23460	At4g20870	2	Medium	-0.056	PubMedID:17675552	N/A	N/A	Pectin lyase-like superfamily protein	ATFAH2_FAH2__fatty acid hydroxylase 2	2	0	0	0	0	0	0	2	1
At1g23460	At4g24160	1	Low	0.209	PubMedID:17675552	N/A	N/A	Pectin lyase-like superfamily protein	alpha/beta-Hydrolases superfamily protein	1	0	0	0	0	0	0	1	1
At1g23460	At4g25340	1	Low	-0.034	PubMedID:17675552	N/A	nucleus	Pectin lyase-like superfamily protein	ATFKBP53_FKBP53__FK506 BINDING PROTEIN 53	1	0	0	0	0	0	0	1	1
At1g23460	At4g33090	1	Low	0.119	PubMedID:17675552	N/A	plasma membrane	Pectin lyase-like superfamily protein	APM1_ATAPM1__aminopeptidase M1	1	0	0	0	0	0	0	1	1
At1g23460	At4g38510	1	Low	-0.102	PubMedID:17675552	N/A	vacuole;plastid;plasma membrane	Pectin lyase-like superfamily protein	ATPase; V1 complex; subunit B protein	1	0	0	0	0	0	0	1	1
At1g23460	At5g01770	1	Low	-0.023	PubMedID:17675552	N/A	N/A	Pectin lyase-like superfamily protein	ATRAPTOR1A_RAPTOR1A_RAPTOR2__HEAT repeat ;WD domain; G-beta repeat protein protein	1	0	0	0	0	0	0	1	1
At1g23460	At5g09590	1	Low	0.009	PubMedID:17675552	N/A	vacuole;plastid;mitochondrion;mitochondria	Pectin lyase-like superfamily protein	HSC70-5_MTHSC70-2__mitochondrial HSO70 2	1	0	0	0	0	0	0	1	1
At1g23460	At5g10330	2	Medium	-0.05	PubMedID:17675552	N/A	plastid	Pectin lyase-like superfamily protein	ATHPA1_EMB2196_HISN6A_HPA1__histidinol phosphate aminotransferase 1	2	0	0	0	0	0	0	2	1
At1g23460	At5g10350	1	Low	0.021	PubMedID:17675552	N/A	vacuole	Pectin lyase-like superfamily protein	RNA-binding (RRM/RBD/RNP motifs) family protein	1	0	0	0	0	0	0	1	1
At1g23460	At5g24090	1	Low	0.139	PubMedID:17675552	N/A	extracellular	Pectin lyase-like superfamily protein	ATCHIA_CHIA__chitinase A	1	0	0	0	0	0	0	1	1
At1g23460	At5g27490	N/A	N/A	0.04	MindID:15306	N/A	N/A	Pectin lyase-like superfamily protein	Integral membrane Yip1 family protein	0	0	0	0	0	0	0	0	0
At1g23460	At5g51820	4	Medium	-0.138	PubMedID:17675552	N/A	plastid	Pectin lyase-like superfamily protein	ATPGMP_PGM_PGM1_STF1__phosphoglucomutase	2	0	0	0	0	0	0	2	1
At1g23460	At5g60540	1	Low	-0.107	PubMedID:17675552	N/A	plasma membrane;nucleus;cytosol	Pectin lyase-like superfamily protein	ATPDX2_EMB2407_PDX2__pyridoxine biosynthesis 2	1	0	0	0	0	0	0	1	1
At1g23460	At5g66620	1	Low	0.151	PubMedID:17675552	N/A	N/A	Pectin lyase-like superfamily protein	DAR6__DA1-related protein 6	1	0	0	0	0	0	0	1	1
At1g43080	At1g07810	1	Low	0.668	PubMedID:17675552	N/A	vacuole;plasma membrane;endoplasmic reticulum	Pectin lyase-like superfamily protein	ACA3_ATECA1_ECA1__ER-type Ca2+-ATPase 1	1	0	0	0	0	0	0	1	1
At1g43080	At1g10600	10	Medium	N/A	PubMedID:17675552	N/A	N/A	Pectin lyase-like superfamily protein	AMSH2__associated molecule with the SH3 domain of STAM 2	5	0	0	0	0	0	0	5	1
At1g43080	At1g21240	N/A	N/A	-0.027	MindID:17287	N/A	plasma membrane	Pectin lyase-like superfamily protein	WAK3__wall associated kinase 3	0	0	0	0	0	0	0	0	0
At1g43080	At1g45145	N/A	N/A	0.072	MindID:17284	N/A	plasma membrane;cytosol	Pectin lyase-like superfamily protein	ATH5_ATTRX5_LIV1_TRX5__thioredoxin H-type 5	0	0	0	0	0	0	0	0	0
At1g43080	At1g75170	15	High	0.612	PubMedID:17675552	N/A	plasma membrane;cytosol	Pectin lyase-like superfamily protein	Sec14p-like phosphatidylinositol transfer family protein	5	0	0	0	0	0	0	5	1
At1g43080	At1g77210	4	Medium	0.377	PubMedID:17675552	N/A	plasma membrane	Pectin lyase-like superfamily protein	AtSTP14_STP14__sugar transporter 14	4	0	0	0	0	0	0	4	1
At1g43080	At2g01070	1	Low	0.389	PubMedID:17675552	N/A	N/A	Pectin lyase-like superfamily protein	Lung seven transmembrane receptor family protein	1	0	0	0	0	0	0	1	1
At1g43080	At2g30390	4	Medium	0.383	PubMedID:17675552	N/A	plastid	Pectin lyase-like superfamily protein	ATFC-II_FC-II_FC2__ferrochelatase 2	4	0	0	0	0	0	0	4	1
At1g43080	At2g34480	4	Medium	0.615	PubMedID:17675552	N/A	vacuole;plasma membrane;cytosol	Pectin lyase-like superfamily protein	Ribosomal protein L18ae/LX family protein	4	0	0	0	0	0	0	4	1
At1g43080	At2g35390	1	Low	0.514	PubMedID:17675552	N/A	N/A	Pectin lyase-like superfamily protein	Phosphoribosyltransferase family protein	1	0	0	0	0	0	0	1	1
At1g43080	At2g40290	28	High	0.603	PubMedID:17675552	N/A	nucleus	Pectin lyase-like superfamily protein	Eukaryotic translation initiation factor 2 subunit 1	7	0	0	0	0	0	0	7	1
At1g43080	At2g47970	1	Low	0.731	PubMedID:17675552	N/A	N/A	Pectin lyase-like superfamily protein	Nuclear pore localisation protein NPL4	1	0	0	0	0	0	0	1	1
At1g43080	At3g10640	N/A	N/A	0.108	MindID:17283	N/A	N/A	Pectin lyase-like superfamily protein	VPS60.1__SNF7 family protein	0	0	0	0	0	0	0	0	0
At1g43080	At3g18660	2	Medium	0.188	PubMedID:17675552	N/A	N/A	Pectin lyase-like superfamily protein	GUX1_PGSIP1__plant glycogenin-like starch initiation protein 1	2	0	0	0	0	0	0	2	1
At1g43080	At3g18860	1	Low	0.769	PubMedID:17675552	N/A	N/A	Pectin lyase-like superfamily protein	transducin family protein / WD-40 repeat family protein	1	0	0	0	0	0	0	1	1
At1g43080	At3g22890	1	Low	0.092	PubMedID:17675552	N/A	plastid;plasma membrane	Pectin lyase-like superfamily protein	APS1__ATP sulfurylase 1	1	0	0	0	0	0	0	1	1
At1g43080	At3g25805	N/A	N/A	-0.176	MindID:5441	N/A	N/A	Pectin lyase-like superfamily protein	unknown protein; Has 98 Blast hits to 98 proteins in 45 species: Archae - 0; Bacteria - 51; Metazoa - 0; Fungi - 0; Plants - 43; Viruses - 0; Other Eukaryotes - 4 (source: NCBI BLink).	0	0	0	0	0	0	0	0	0
At1g43080	At3g30842	8	Medium	N/A	PubMedID:17675552	N/A	N/A	Pectin lyase-like superfamily protein	ATPDR10_PDR10__pleiotropic drug resistance 10	4	0	0	0	0	0	0	4	1
At1g43080	At3g54020	N/A	N/A	N/A	MindID:17285	N/A	N/A	Pectin lyase-like superfamily protein	AtIPCS1__Arabidopsis Inositol phosphorylceramide synthase 1	0	0	0	0	0	0	0	0	0
At1g43080	At3g58180	1	Low	0.607	PubMedID:17675552	N/A	N/A	Pectin lyase-like superfamily protein	ARM repeat superfamily protein	1	0	0	0	0	0	0	1	1
At1g43080	At3g59410	4	Medium	0.65	PubMedID:17675552	N/A	N/A	Pectin lyase-like superfamily protein	GCN2__protein kinase family protein	2	0	0	0	0	0	0	2	1
At1g43080	At3g59790	1	Low	0.796	PubMedID:17675552	N/A	N/A	Pectin lyase-like superfamily protein	ATMPK10_MPK10__MAP kinase 10	1	0	0	0	0	0	0	1	1
At1g43080	At4g01320	9	Medium	0.621	PubMedID:17675552	N/A	endoplasmic reticulum;vacuole	Pectin lyase-like superfamily protein	ATSTE24_STE24__Peptidase family M48 family protein	3	0	0	0	0	0	0	3	1
At1g43080	At4g33090	2	Medium	0.588	PubMedID:17675552	N/A	plasma membrane	Pectin lyase-like superfamily protein	APM1_ATAPM1__aminopeptidase M1	2	0	0	0	0	0	0	2	1
At1g43080	At4g35020	3	Medium	0.704	PubMedID:17675552	N/A	plasma membrane;cytosol;nucleus;cytoskeleton	Pectin lyase-like superfamily protein	ARAC3_ATROP6_RAC3_RHO1PS_ROP6__RAC-like 3	3	0	0	0	0	0	0	3	1
At1g43080	At4g36590	2	Medium	0.466	PubMedID:17675552	N/A	nucleus	Pectin lyase-like superfamily protein	MADS-box transcription factor family protein	2	0	0	0	0	0	0	2	1
At1g43080	At5g01640	2	Medium	N/A	PubMedID:17675552	N/A	N/A	Pectin lyase-like superfamily protein	PRA1.B5__prenylated RAB acceptor 1.B5	2	0	0	0	0	0	0	2	1
At1g43080	At5g12140	2	Medium	0.522	PubMedID:17675552	N/A	vacuole;plasma membrane	Pectin lyase-like superfamily protein	ATCYS1_CYS1__cystatin-1	2	0	0	0	0	0	0	2	1
At1g43080	At5g37050	N/A	N/A	0.349	MindID:17286	N/A	N/A	Pectin lyase-like superfamily protein	FUNCTIONS IN: molecular_function unknown; INVOLVED IN: biological_process unknown; LOCATED IN: chloroplast; BEST Arabidopsis thaliana protein match is: sorting nexin 2A (TAIR:AT5G58440.1); Has 30201 Blast hits to 17322 proteins in 780 species: Archae - 12; Bacteria - 1396; Metazoa - 17338; Fungi - 3422; Plants - 5037; Viruses - 0; Other Eukaryotes - 2996 (source: NCBI BLink).	0	0	0	0	0	0	0	0	0
At1g43080	At5g47630	2	Medium	0.277	PubMedID:17675552	N/A	mitochondrion	Pectin lyase-like superfamily protein	mtACP3__mitochondrial acyl carrier protein 3	2	0	0	0	0	0	0	2	1
At1g43080	At5g59440	6	Medium	0.625	PubMedID:17675552	N/A	N/A	Pectin lyase-like superfamily protein	ATTMPK.1_ATTMPK.2_ZEU1__P-loop containing nucleoside triphosphate hydrolases superfamily protein	3	0	0	0	0	0	0	3	1
At1g56710	At1g58520	N/A	N/A	-0.021	MindID:15492	N/A	N/A	Pectin lyase-like superfamily protein	RXW8__lipases;hydrolases; acting on ester bonds	0	0	0	0	0	0	0	0	0
At1g56710	At2g40900	N/A	N/A	-0.024	MindID:17203	N/A	N/A	Pectin lyase-like superfamily protein	nodulin MtN21 /EamA-like transporter family protein	0	0	0	0	0	0	0	0	0
At1g80170	At4g19030	N/A	N/A	-0.025	;AI-1 MAIN&nbsp	N/A	unclear	Pectin lyase-like superfamily protein	AT-NLM1_ATNLM1_NIP1;1_NLM1__NOD26-like major intrinsic protein 1	0	0	0	0	0	0	0	0	0
At1g80170	At5g22290	N/A	N/A	0.016	;AI-1 MAIN&nbsp	N/A	nucleus;cytosol	Pectin lyase-like superfamily protein	anac089_NAC089__NAC domain containing protein 89	0	0	0	0	0	0	0	0	0
At2g40310	At4g29140	N/A	N/A	0.088	MindID:3957	N/A	N/A	Pectin lyase-like superfamily protein	MATE efflux family protein	0	0	0	0	0	0	0	0	0
At2g41850	At4g26840	1	Low	-0.001	PubMedID:17675552	N/A	nucleus	ADPG2_PGAZAT__polygalacturonase abscission zone A. thaliana	ATSUMO1_SUM1_SUMO 1_SUMO1__small ubiquitin-like modifier 1	1	0	0	0	0	0	0	1	1
At2g43870	At1g58340	N/A	N/A	0.334	MindID:17129	N/A	N/A	Pectin lyase-like superfamily protein	ZF14__MATE efflux family protein	0	0	0	0	0	0	0	0	0
At2g43880	At1g14700	N/A	N/A	0.083	MindID:466	N/A	N/A	Pectin lyase-like superfamily protein	ATPAP3_PAP3__purple acid phosphatase 3	0	0	0	0	0	0	0	0	0
At2g43880	At1g80865	N/A	N/A	N/A	MindID:14286	N/A	N/A	Pectin lyase-like superfamily protein	unknown protein; Has 3 Blast hits to 3 proteins in 1 species: Archae - 0; Bacteria - 0; Metazoa - 0; Fungi - 0; Plants - 3; Viruses - 0; Other Eukaryotes - 0 (source: NCBI BLink).	0	0	0	0	0	0	0	0	0
At2g43880	At2g26180	N/A	N/A	0.127	MindID:354	N/A	N/A	Pectin lyase-like superfamily protein	IQD6__IQ-domain 6	0	0	0	0	0	0	0	0	0
At2g43880	At2g41400	N/A	N/A	0.16	MindID:14282	N/A	N/A	Pectin lyase-like superfamily protein	Pollen Ole e 1 allergen and extensin family protein	0	0	0	0	0	0	0	0	0
At2g43880	At3g03210	N/A	N/A	0.022	MindID:754	N/A	N/A	Pectin lyase-like superfamily protein	unknown protein; FUNCTIONS IN: molecular_function unknown; INVOLVED IN: biological_process unknown; LOCATED IN: endomembrane system; EXPRESSED IN: 24 plant structures; EXPRESSED DURING: 15 growth stages; Has 59 Blast hits to 59 proteins in 17 species: Archae - 0; Bacteria - 0; Metazoa - 0; Fungi - 0; Plants - 56; Viruses - 0; Other Eukaryotes - 3 (source: NCBI BLink).	0	0	0	0	0	0	0	0	0
At2g43880	At3g12180	N/A	N/A	0.174	MindID:14285	N/A	N/A	Pectin lyase-like superfamily protein	Cornichon family protein	0	0	0	0	0	0	0	0	0
At2g43880	At3g48260	N/A	N/A	N/A	MindID:14288	N/A	N/A	Pectin lyase-like superfamily protein	WNK3__with no lysine (K) kinase 3	0	0	0	0	0	0	0	0	0
At2g43880	At4g04570	N/A	N/A	-0.143	MindID:14283	N/A	N/A	Pectin lyase-like superfamily protein	CRK40__cysteine-rich RLK (RECEPTOR-like protein kinase) 40	0	0	0	0	0	0	0	0	0
At2g43880	At4g20790	N/A	N/A	0.095	MindID:14289	N/A	N/A	Pectin lyase-like superfamily protein	Leucine-rich repeat protein kinase family protein	0	0	0	0	0	0	0	0	0
At2g43880	At5g53890	N/A	N/A	0.072	MindID:14284	N/A	plastid;plasma membrane	Pectin lyase-like superfamily protein	AtPSKR2_PSKR2__phytosylfokine-alpha receptor 2	0	0	0	0	0	0	0	0	0
At2g43880	At5g59650	N/A	N/A	0.15	MindID:14287	N/A	N/A	Pectin lyase-like superfamily protein	Leucine-rich repeat protein kinase family protein	0	0	0	0	0	0	0	0	0
At3g59850	At1g10090	N/A	N/A	-0.07	MindID:17773	N/A	N/A	Pectin lyase-like superfamily protein	Early-responsive to dehydration stress protein (ERD4)	0	0	0	0	0	0	0	0	0
At3g59850	At1g52550	N/A	N/A	-0.091	MindID:2971	N/A	N/A	Pectin lyase-like superfamily protein	unknown protein; FUNCTIONS IN: molecular_function unknown; INVOLVED IN: biological_process unknown; LOCATED IN: chloroplast; EXPRESSED IN: 22 plant structures; EXPRESSED DURING: 13 growth stages; BEST Arabidopsis thaliana protein match is: unknown protein (TAIR:AT3G15780.1); Has 53 Blast hits to 51 proteins in 18 species: Archae - 0; Bacteria - 8; Metazoa - 4; Fungi - 0; Plants - 23; Viruses - 8;…	0	0	0	0	0	0	0	0	0
At4g35670	At1g52550	N/A	N/A	-0.081	MindID:6536	N/A	N/A	Pectin lyase-like superfamily protein	unknown protein; FUNCTIONS IN: molecular_function unknown; INVOLVED IN: biological_process unknown; LOCATED IN: chloroplast; EXPRESSED IN: 22 plant structures; EXPRESSED DURING: 13 growth stages; BEST Arabidopsis thaliana protein match is: unknown protein (TAIR:AT3G15780.1); Has 53 Blast hits to 51 proteins in 18 species: Archae - 0; Bacteria - 8; Metazoa - 4; Fungi - 0; Plants - 23; Viruses - 8;…	0	0	0	0	0	0	0	0	0
At5g44830	At1g02100	1	Low	0.819	PubMedID:17675552	N/A	N/A	Pectin lyase-like superfamily protein	Leucine carboxyl methyltransferase	1	0	0	0	0	0	0	1	1
At5g44830	At1g04750	4	Medium	0.822	PubMedID:17675552	N/A	plasma membrane;unclear	Pectin lyase-like superfamily protein	AT VAMP7B_ATVAMP721_VAMP721_VAMP7B__vesicle-associated membrane protein 721	2	0	0	0	0	0	0	2	1
At5g44830	At1g10600	1	Low	N/A	PubMedID:17675552	N/A	N/A	Pectin lyase-like superfamily protein	AMSH2__associated molecule with the SH3 domain of STAM 2	1	0	0	0	0	0	0	1	1
At5g44830	At1g13950	1	Low	0.169	PubMedID:17675552	N/A	N/A	Pectin lyase-like superfamily protein	ATELF5A-1_EIF-5A_EIF5A_ELF5A-1__eukaryotic elongation factor 5A-1	1	0	0	0	0	0	0	1	1
At5g44830	At1g15440	1	Low	0.418	PubMedID:17675552	N/A	N/A	Pectin lyase-like superfamily protein	ATPWP2_PWP2__periodic tryptophan protein 2	1	0	0	0	0	0	0	1	1
At5g44830	At1g20693	2	Medium	0.684	PubMedID:17675552	N/A	N/A	Pectin lyase-like superfamily protein	HMG BETA 1_HMGB2_NFD02_NFD2__high mobility group B2	2	0	0	0	0	0	0	2	1
At5g44830	At1g25155	4	Medium	0.227	PubMedID:17675552	N/A	N/A	Pectin lyase-like superfamily protein	Glutamine amidotransferase type 1 family protein	2	0	0	0	0	0	0	2	1
At5g44830	At1g25260	5	Medium	0.613	PubMedID:17675552	N/A	N/A	Pectin lyase-like superfamily protein	Ribosomal protein L10 family protein	5	0	0	0	0	0	0	5	1
At5g44830	At1g26320	1	Low	0.302	PubMedID:17675552	N/A	N/A	Pectin lyase-like superfamily protein	Zinc-binding dehydrogenase family protein	1	0	0	0	0	0	0	1	1
At5g44830	At1g27040	1	Low	0.326	PubMedID:17675552	N/A	N/A	Pectin lyase-like superfamily protein	Major facilitator superfamily protein	1	0	0	0	0	0	0	1	1
At5g44830	At1g27320	4	Medium	0.66	PubMedID:17675552	N/A	N/A	Pectin lyase-like superfamily protein	AHK3_HK3__histidine kinase 3	4	0	0	0	0	0	0	4	1
At5g44830	At1g28460	1	Low	0.643	PubMedID:17675552	N/A	nucleus	Pectin lyase-like superfamily protein	AGL59__AGAMOUS-like 59	1	0	0	0	0	0	0	1	1
At5g44830	At1g29970	1	Low	0.604	PubMedID:17675552	N/A	N/A	Pectin lyase-like superfamily protein	RPL18AA__60S ribosomal protein L18A-1	1	0	0	0	0	0	0	1	1
At5g44830	At1g31170	1	Low	0.352	PubMedID:17675552	N/A	N/A	Pectin lyase-like superfamily protein	ATSRX_SRX__sulfiredoxin	1	0	0	0	0	0	0	1	1
At5g44830	At1g31780	4	Medium	0.779	PubMedID:17675552	N/A	vacuole;golgi	Pectin lyase-like superfamily protein	CONTAINS InterPro DOMAIN/s: Conserved oligomeric complex COG6 (InterPro:IPR010490); Has 384 Blast hits to 379 proteins in 190 species: Archae - 0; Bacteria - 4; Metazoa - 151; Fungi - 156; Plants - 42; Viruses - 0; Other Eukaryotes - 31 (source: NCBI BLink).	4	0	0	0	0	0	0	4	1
At5g44830	At1g34580	2	Medium	0.28	PubMedID:17675552	N/A	N/A	Pectin lyase-like superfamily protein	Major facilitator superfamily protein	2	0	0	0	0	0	0	2	1
At5g44830	At1g48860	1	Low	0.483	PubMedID:17675552	N/A	plastid	Pectin lyase-like superfamily protein	RNA 3'-terminal phosphate cyclase/enolpyruvate transferase; alpha/beta	1	0	0	0	0	0	0	1	1
At5g44830	At1g55300	1	Low	0.816	PubMedID:17675552	N/A	N/A	Pectin lyase-like superfamily protein	TAF7__TBP-associated factor 7	1	0	0	0	0	0	0	1	1
At5g44830	At1g68020	1	Low	0.672	PubMedID:17675552	N/A	N/A	Pectin lyase-like superfamily protein	ATTPS6_TPS6__UDP-Glycosyltransferase / trehalose-phosphatase family protein	1	0	0	0	0	0	0	1	1
At5g44830	At1g68530	1	Low	0.497	PubMedID:17675552	N/A	N/A	Pectin lyase-like superfamily protein	CER6_CUT1_G2_KCS6_POP1__3-ketoacyl-CoA synthase 6	1	0	0	0	0	0	0	1	1
At5g44830	At1g73230	8	Medium	0.698	PubMedID:17675552	N/A	plasma membrane;nucleus	Pectin lyase-like superfamily protein	Nascent polypeptide-associated complex NAC	4	0	0	0	0	0	0	4	1
At5g44830	At1g74560	1	Low	0.554	PubMedID:17675552	N/A	unclear;nucleus	Pectin lyase-like superfamily protein	NRP1__NAP1-related protein 1	1	0	0	0	0	0	0	1	1
At5g44830	At1g74710	1	Low	0.004	PubMedID:17675552	N/A	plastid;nucleus	Pectin lyase-like superfamily protein	ATICS1_EDS16_ICS1_SID2__ADC synthase superfamily protein	1	0	0	0	0	0	0	1	1
At5g44830	At1g75020	4	Medium	0.586	PubMedID:17675552	N/A	N/A	Pectin lyase-like superfamily protein	LPAT4__lysophosphatidyl acyltransferase 4	2	0	0	0	0	0	0	2	1
At5g44830	At1g76040	21	High	0.247	PubMedID:17675552	N/A	nucleus;cytosol;vacuole;plasma membrane	Pectin lyase-like superfamily protein	CPK29__calcium-dependent protein kinase 29	7	0	0	0	0	0	0	7	1
At5g44830	At1g78770	6	Medium	0.587	PubMedID:17675552	N/A	N/A	Pectin lyase-like superfamily protein	APC6__anaphase promoting complex 6	3	0	0	0	0	0	0	3	1
At5g44830	At1g78970	1	Low	0.448	PubMedID:17675552	N/A	N/A	Pectin lyase-like superfamily protein	ATLUP1_LUP1__lupeol synthase 1	1	0	0	0	0	0	0	1	1
At5g44830	At2g03130	1	Low	0.575	PubMedID:17675552	N/A	N/A	Pectin lyase-like superfamily protein	Ribosomal protein L12/ ATP-dependent Clp protease adaptor protein ClpS family protein	1	0	0	0	0	0	0	1	1
At5g44830	At2g19220	1	Low	N/A	PubMedID:17675552	N/A	N/A	Pectin lyase-like superfamily protein	unknown protein; BEST Arabidopsis thaliana protein match is: unknown protein (TAIR:AT3G11290.1); Has 443 Blast hits to 267 proteins in 21 species: Archae - 0; Bacteria - 0; Metazoa - 0; Fungi - 17; Plants - 426; Viruses - 0; Other Eukaryotes - 0 (source: NCBI BLink).	1	0	0	0	0	0	0	1	1
At5g44830	At2g24960	1	Low	0.859	PubMedID:17675552	N/A	N/A	Pectin lyase-like superfamily protein	unknown protein; FUNCTIONS IN: molecular_function unknown; INVOLVED IN: biological_process unknown; LOCATED IN: cellular_component unknown; EXPRESSED IN: 21 plant structures; EXPRESSED DURING: 12 growth stages; BEST Arabidopsis thaliana protein match is: unknown protein (TAIR:AT4G02210.2); Has 30201 Blast hits to 17322 proteins in 780 species: Archae - 12; Bacteria - 1396; Metazoa - 17338; Fungi …	1	0	0	0	0	0	0	1	1
At5g44830	At2g30160	1	Low	0.817	PubMedID:17675552	N/A	mitochondrion	Pectin lyase-like superfamily protein	Mitochondrial substrate carrier family protein	1	0	0	0	0	0	0	1	1
At5g44830	At2g31260	1	Low	0.577	PubMedID:17675552	N/A	N/A	Pectin lyase-like superfamily protein	APG9_ATAPG9__autophagy 9 (APG9)	1	0	0	0	0	0	0	1	1
At5g44830	At2g34750	1	Low	0.757	PubMedID:17675552	N/A	N/A	Pectin lyase-like superfamily protein	RNA polymerase I specific transcription initiation factor RRN3 protein	1	0	0	0	0	0	0	1	1
At5g44830	At2g34980	3	Medium	0.872	PubMedID:17675552	N/A	N/A	Pectin lyase-like superfamily protein	SETH1__phosphatidylinositolglycan synthase family protein	3	0	0	0	0	0	0	3	1
At5g44830	At2g36170	1	Low	0.622	PubMedID:17675552	N/A	nucleus	Pectin lyase-like superfamily protein	Ubiquitin supergroup;Ribosomal protein L40e	1	0	0	0	0	0	0	1	1
At5g44830	At2g36530	2	Medium	0.766	PubMedID:17675552	N/A	vacuole;plasma membrane;cytosol;nucleus	Pectin lyase-like superfamily protein	ENO2_LOS2__Enolase	2	0	0	0	0	0	0	2	1
At5g44830	At2g37420	1	Low	0.553	PubMedID:17675552	N/A	N/A	Pectin lyase-like superfamily protein	ATP binding microtubule motor family protein	1	0	0	0	0	0	0	1	1
At5g44830	At2g37790	2	Medium	0.691	PubMedID:17675552	N/A	plasma membrane	Pectin lyase-like superfamily protein	NAD(P)-linked oxidoreductase superfamily protein	2	0	0	0	0	0	0	2	1
At5g44830	At2g38490	1	Low	0.517	PubMedID:17675552	N/A	N/A	Pectin lyase-like superfamily protein	CIPK22_SnRK3.19__CBL-interacting protein kinase 22	1	0	0	0	0	0	0	1	1
At5g44830	At2g38960	1	Low	0.883	PubMedID:17675552	N/A	endoplasmic reticulum	Pectin lyase-like superfamily protein	AERO2_ERO2__endoplasmic reticulum oxidoreductins 2	1	0	0	0	0	0	0	1	1
At5g44830	At2g40290	1	Low	0.716	PubMedID:17675552	N/A	nucleus	Pectin lyase-like superfamily protein	Eukaryotic translation initiation factor 2 subunit 1	1	0	0	0	0	0	0	1	1
At5g44830	At2g44350	4	Medium	0.63	PubMedID:17675552	N/A	plastid;mitochondrion;mitochondria	Pectin lyase-like superfamily protein	ATCS_CSY4__Citrate synthase family protein	4	0	0	0	0	0	0	4	1
At5g44830	At2g45300	1	Low	0.483	PubMedID:17675552	N/A	plastid	Pectin lyase-like superfamily protein	RNA 3'-terminal phosphate cyclase/enolpyruvate transferase; alpha/beta	1	0	0	0	0	0	0	1	1
At5g44830	At2g46070	5	Medium	0.541	PubMedID:17675552	N/A	N/A	Pectin lyase-like superfamily protein	ATMPK12_MAPK12_MPK12__mitogen-activated protein kinase 12	5	0	0	0	0	0	0	5	1
At5g44830	At3g01100	1	Low	0.492	PubMedID:17675552	N/A	N/A	Pectin lyase-like superfamily protein	ATHYP1_HYP1__hypothetical protein 1	1	0	0	0	0	0	0	1	1
At5g44830	At3g02000	1	Low	0.567	PubMedID:17675552	N/A	N/A	Pectin lyase-like superfamily protein	ROXY1__Thioredoxin superfamily protein	1	0	0	0	0	0	0	1	1
At5g44830	At3g06470	1	Low	0.52	PubMedID:17675552	N/A	N/A	Pectin lyase-like superfamily protein	GNS1/SUR4 membrane protein family	1	0	0	0	0	0	0	1	1
At5g44830	At3g06483	4	Medium	0.493	PubMedID:17675552	N/A	N/A	Pectin lyase-like superfamily protein	ATPDHK_PDK__pyruvate dehydrogenase kinase	2	0	0	0	0	0	0	2	1
At5g44830	At3g09640	1	Low	-0.015	PubMedID:17675552	N/A	N/A	Pectin lyase-like superfamily protein	APX1B_APX2__ascorbate peroxidase 2	1	0	0	0	0	0	0	1	1
At5g44830	At3g11230	1	Low	0.759	PubMedID:17675552	N/A	N/A	Pectin lyase-like superfamily protein	Yippee family putative zinc-binding protein	1	0	0	0	0	0	0	1	1
At5g44830	At3g11290	4	Medium	0.798	PubMedID:17675552	N/A	N/A	Pectin lyase-like superfamily protein	unknown protein; BEST Arabidopsis thaliana protein match is: unknown protein (TAIR:AT3G11310.1); Has 720 Blast hits to 435 proteins in 28 species: Archae - 0; Bacteria - 2; Metazoa - 0; Fungi - 32; Plants - 682; Viruses - 0; Other Eukaryotes - 4 (source: NCBI BLink).	2	0	0	0	0	0	0	2	1
At5g44830	At3g12200	1	Low	0.752	PubMedID:17675552	N/A	N/A	Pectin lyase-like superfamily protein	AtNek7_Nek7__NIMA-related kinase 7	1	0	0	0	0	0	0	1	1
At5g44830	At3g18480	1	Low	0.844	PubMedID:17675552	N/A	golgi	Pectin lyase-like superfamily protein	AtCASP_CASP__CCAAT-displacement protein alternatively spliced product	1	0	0	0	0	0	0	1	1
At5g44830	At3g18660	12	High	0.208	PubMedID:17675552	N/A	N/A	Pectin lyase-like superfamily protein	GUX1_PGSIP1__plant glycogenin-like starch initiation protein 1	6	0	0	0	0	0	0	6	1
At5g44830	At3g20550	1	Low	0.817	PubMedID:17675552	N/A	plastid;nucleus	Pectin lyase-like superfamily protein	DDL__SMAD/FHA domain-containing protein	1	0	0	0	0	0	0	1	1
At5g44830	At3g22110	1	Low	0.814	PubMedID:17675552	N/A	vacuole;nucleus;cytosol	Pectin lyase-like superfamily protein	PAC1__20S proteasome alpha subunit C1	1	0	0	0	0	0	0	1	1
At5g44830	At3g22890	1	Low	0.163	PubMedID:17675552	N/A	plastid;plasma membrane	Pectin lyase-like superfamily protein	APS1__ATP sulfurylase 1	1	0	0	0	0	0	0	1	1
At5g44830	At3g23940	4	Medium	0.559	PubMedID:17675552	N/A	plastid	Pectin lyase-like superfamily protein	dehydratase family	4	0	0	0	0	0	0	4	1
At5g44830	At3g26590	1	Low	0.257	PubMedID:17675552	N/A	vacuole	Pectin lyase-like superfamily protein	MATE efflux family protein	1	0	0	0	0	0	0	1	1
At5g44830	At3g28710	1	Low	0.72	PubMedID:17675552	N/A	vacuole;plasma membrane	Pectin lyase-like superfamily protein	ATPase; V0/A0 complex; subunit C/D	1	0	0	0	0	0	0	1	1
At5g44830	At3g48170	1	Low	0.754	PubMedID:17675552	N/A	peroxisome;plastid	Pectin lyase-like superfamily protein	ALDH10A9__aldehyde dehydrogenase 10A9	1	0	0	0	0	0	0	1	1
At5g44830	At3g52250	2	Medium	N/A	PubMedID:17675552	N/A	nucleus	Pectin lyase-like superfamily protein	Duplicated homeodomain-like superfamily protein	2	0	0	0	0	0	0	2	1
At5g44830	At3g54840	1	Low	0.807	PubMedID:17675552	N/A	endosome;endoplasmic reticulum	Pectin lyase-like superfamily protein	ARA-6_ARA6_ATRAB5C_ATRABF1_RABF1__Ras-related small GTP-binding family protein	1	0	0	0	0	0	0	1	1
At5g44830	At3g60360	1	Low	0.344	PubMedID:17675552	N/A	nucleus	Pectin lyase-like superfamily protein	EDA14_UTP11__embryo sac development arrest 14	1	0	0	0	0	0	0	1	1
At5g44830	At3g62870	1	Low	0.708	PubMedID:17675552	N/A	vacuole;cytosol	Pectin lyase-like superfamily protein	Ribosomal protein L7Ae/L30e/S12e/Gadd45 family protein	1	0	0	0	0	0	0	1	1
At5g44830	At4g00800	1	Low	0.739	PubMedID:17675552	N/A	N/A	Pectin lyase-like superfamily protein	transducin family protein / WD-40 repeat family protein	1	0	0	0	0	0	0	1	1
At5g44830	At4g00980	1	Low	0.856	PubMedID:17675552	N/A	N/A	Pectin lyase-like superfamily protein	zinc knuckle (CCHC-type) family protein	1	0	0	0	0	0	0	1	1
At5g44830	At4g04695	1	Low	N/A	PubMedID:17675552	N/A	N/A	Pectin lyase-like superfamily protein	CPK31__calcium-dependent protein kinase 31	1	0	0	0	0	0	0	1	1
At5g44830	At4g14240	1	Low	0.596	PubMedID:17675552	N/A	N/A	Pectin lyase-like superfamily protein	CBS domain-containing protein with a domain of unknown function (DUF21)	1	0	0	0	0	0	0	1	1
At5g44830	At4g17190	4	Medium	0.628	PubMedID:17675552	N/A	cytosol	Pectin lyase-like superfamily protein	FPS2__farnesyl diphosphate synthase 2	2	0	0	0	0	0	0	2	1
At5g44830	At4g18800	1	Low	0.634	PubMedID:17675552	N/A	plasma membrane	Pectin lyase-like superfamily protein	ATHSGBP_ATRAB11B_ATRABA1D_RABA1d__RAB GTPase homolog A1D	1	0	0	0	0	0	0	1	1
At5g44830	At4g21480	1	Low	0.437	PubMedID:17675552	N/A	N/A	Pectin lyase-like superfamily protein	STP12__sugar transporter protein 12	1	0	0	0	0	0	0	1	1
At5g44830	At4g21490	4	Medium	0.261	PubMedID:17675552	N/A	N/A	Pectin lyase-like superfamily protein	NDB3__NAD(P)H dehydrogenase B3	2	0	0	0	0	0	0	2	1
At5g44830	At4g21980	1	Low	0.425	PubMedID:17675552	N/A	vacuole;cytosol;cytoskeleton	Pectin lyase-like superfamily protein	APG8A_ATG8A__Ubiquitin-like superfamily protein	1	0	0	0	0	0	0	1	1
At5g44830	At4g25340	6	Medium	0.576	PubMedID:17675552	N/A	nucleus	Pectin lyase-like superfamily protein	ATFKBP53_FKBP53__FK506 BINDING PROTEIN 53	3	0	0	0	0	0	0	3	1
At5g44830	At4g27130	6	Medium	0.613	PubMedID:17675552	N/A	N/A	Pectin lyase-like superfamily protein	Translation initiation factor SUI1 family protein	3	0	0	0	0	0	0	3	1
At5g44830	At4g29390	1	Low	0.652	PubMedID:17675552	N/A	nucleus	Pectin lyase-like superfamily protein	Ribosomal protein S30 family protein	1	0	0	0	0	0	0	1	1
At5g44830	At4g33710	1	Low	0.588	PubMedID:17675552	N/A	extracellular	Pectin lyase-like superfamily protein	CAP (Cysteine-rich secretory proteins; Antigen 5; and Pathogenesis-related 1 protein) superfamily protein	1	0	0	0	0	0	0	1	1
At5g44830	At4g34430	5	Medium	0.721	PubMedID:17675552	N/A	nucleus	Pectin lyase-like superfamily protein	ATSWI3D_CHB3__DNA-binding family protein	5	0	0	0	0	0	0	5	1
At5g44830	At4g36050	1	Low	0.761	PubMedID:17675552	N/A	N/A	Pectin lyase-like superfamily protein	endonuclease/exonuclease/phosphatase family protein	1	0	0	0	0	0	0	1	1
At5g44830	At4g36590	2	Medium	0.515	PubMedID:17675552	N/A	nucleus	Pectin lyase-like superfamily protein	MADS-box transcription factor family protein	2	0	0	0	0	0	0	2	1
At5g44830	At4g38250	1	Low	0.706	PubMedID:17675552	N/A	N/A	Pectin lyase-like superfamily protein	Transmembrane amino acid transporter family protein	1	0	0	0	0	0	0	1	1
At5g44830	At4g39200	4	Medium	0.562	PubMedID:17675552	N/A	cytosol	Pectin lyase-like superfamily protein	Ribosomal protein S25 family protein	2	0	0	0	0	0	0	2	1
At5g44830	At5g01640	5	Medium	N/A	PubMedID:17675552	N/A	N/A	Pectin lyase-like superfamily protein	PRA1.B5__prenylated RAB acceptor 1.B5	5	0	0	0	0	0	0	5	1
At5g44830	At5g01770	1	Low	0.836	PubMedID:17675552	N/A	N/A	Pectin lyase-like superfamily protein	ATRAPTOR1A_RAPTOR1A_RAPTOR2__HEAT repeat ;WD domain; G-beta repeat protein protein	1	0	0	0	0	0	0	1	1
At5g44830	At5g02730	1	Low	0.65	PubMedID:17675552	N/A	extracellular	Pectin lyase-like superfamily protein	CAP (Cysteine-rich secretory proteins; Antigen 5; and Pathogenesis-related 1 protein) superfamily protein	1	0	0	0	0	0	0	1	1
At5g44830	At5g04800	1	Low	0.738	PubMedID:17675552	N/A	N/A	Pectin lyase-like superfamily protein	Ribosomal S17 family protein	1	0	0	0	0	0	0	1	1
At5g44830	At5g13010	4	Medium	0.752	PubMedID:17675552	N/A	N/A	Pectin lyase-like superfamily protein	EMB3011__RNA helicase family protein	4	0	0	0	0	0	0	4	1
At5g44830	At5g13450	1	Low	0.75	PubMedID:17675552	N/A	unclear;plasma membrane;mitochondrion;mitochondria	Pectin lyase-like superfamily protein	ATP5__delta subunit of Mt ATP synthase	1	0	0	0	0	0	0	1	1
At5g44830	At5g14060	1	Low	0.198	PubMedID:17675552	N/A	N/A	Pectin lyase-like superfamily protein	CARAB-AK-LYS__Aspartate kinase family protein	1	0	0	0	0	0	0	1	1
At5g44830	At5g14180	1	Low	0.15	PubMedID:17675552	N/A	N/A	Pectin lyase-like superfamily protein	MPL1__Myzus persicae-induced lipase 1	1	0	0	0	0	0	0	1	1
At5g44830	At5g16980	1	Low	-0.049	PubMedID:17675552	N/A	N/A	Pectin lyase-like superfamily protein	Zinc-binding dehydrogenase family protein	1	0	0	0	0	0	0	1	1
At5g44830	At5g24770	1	Low	0.549	PubMedID:17675552	N/A	vacuole	Pectin lyase-like superfamily protein	ATVSP2_VSP2__vegetative storage protein 2	1	0	0	0	0	0	0	1	1
At5g44830	At5g25030	4	Medium	N/A	PubMedID:17675552	N/A	N/A	Pectin lyase-like superfamily protein	Domain of unknown function (DUF2431)	4	0	0	0	0	0	0	4	1
At5g44830	At5g37830	5	Medium	0.676	PubMedID:17675552	N/A	N/A	Pectin lyase-like superfamily protein	OXP1__oxoprolinase 1	5	0	0	0	0	0	0	5	1
At5g44830	At5g38890	1	Low	0.72	PubMedID:17675552	N/A	N/A	Pectin lyase-like superfamily protein	Nucleic acid-binding; OB-fold-like protein	1	0	0	0	0	0	0	1	1
At5g44830	At5g44830	1	Low	1	PubMedID:17675552	N/A	N/A	Pectin lyase-like superfamily protein	Pectin lyase-like superfamily protein	1	0	0	0	0	0	0	1	1
At5g44830	At5g45620	1	Low	0.728	PubMedID:17675552	N/A	N/A	Pectin lyase-like superfamily protein	Proteasome component (PCI) domain protein	1	0	0	0	0	0	0	1	1
At5g44830	At5g54940	1	Low	0.409	PubMedID:17675552	N/A	N/A	Pectin lyase-like superfamily protein	Translation initiation factor SUI1 family protein	1	0	0	0	0	0	0	1	1
At5g44830	At5g58640	1	Low	0.864	PubMedID:17675552	N/A	plasma membrane;endoplasmic reticulum	Pectin lyase-like superfamily protein	Selenoprotein; Rdx type	1	0	0	0	0	0	0	1	1
At5g44830	At5g59850	5	Medium	0.61	PubMedID:17675552	N/A	N/A	Pectin lyase-like superfamily protein	Ribosomal protein S8 family protein	5	0	0	0	0	0	0	5	1
At5g44830	At5g64760	1	Low	0.59	PubMedID:17675552	N/A	N/A	Pectin lyase-like superfamily protein	RPN5B__regulatory particle non-ATPase subunit 5B	1	0	0	0	0	0	0	1	1
At5g44830	At5g66640	1	Low	-0.007	PubMedID:17675552	N/A	N/A	Pectin lyase-like superfamily protein	DAR3__DA1-related protein 3	1	0	0	0	0	0	0	1	1
At5g44830	At5g67540	1	Low	N/A	PubMedID:17675552	N/A	N/A	Pectin lyase-like superfamily protein	Arabinanase/levansucrase/invertase	1	0	0	0	0	0	0	1	1
